# Supplementary material for: Serum Metabolomics Analysis Reveals a Distinct Metabolic Profile of Patients with Primary Biliary Cholangitis
Source: Sci Rep. 2017 Apr 11;7:784. doi: 10.1038/s41598-017-00944-9 (PMC5429753; doi:10.1038/s41598-017-00944-9)
Supplement: Supplementary file 1 — Supplementary Material 1 [file 41598_2017_944_MOESM1_ESM.xls]

## Sheet: data_original
ID	Label	UDCA treatment(1 means UDCA treatment)	Glucose	4-Hydroxyproline	Gluconate	Glycerol	2-Aminoadipate	Threonate	Phenylacetylglycine	4-Hydroxybutyrate	5-Hydroxyindoleacetate	Valine	Glycine	Trimethylamine N-oxide	Betaine	Glycerophosphocholine	Taurine	Phenylalanine	Citrulline	Cysteine	Histidine	Ornithine	Citrate	Pyruvate	3-Hydroxyisovalerate	Glutamate	Lactate	Fatty acid	Leucine	Glycocholate	2-Oxoisoleucine	Caprate	3-Hydroxyisobutyrate	Alanine	Glycylproline	Methionine	N-Acetylcysteine	Phenylacetate	2-Phosphoglycerate	Carnitine	Hippurate	Tyrosine	Tiglylglycine	Urocanate	Homocitrulline	Thymidine	Inosine	Citraconate	Isoleucine
Con1	Control		0.00240672	0.00346189	0.00184033	0.00422805	0.00919583	0.00991316	0.00179549	0.00146194	0.0573453	0.00268125	0.00466532	0.00093498	0.00045665	0.00070181	0.0099216	0.0150581	0.013396	0.00727632	0.0140422	0.00522871	0.00697869	0.00150548	0.00071499	0.00254638	0.0144566	0.0149467	0.0015482	0.00529204	0.0106102	0.00375339	0.00028467	0.00048754	0.00333257	0.00163993	0.00057339	0.00466532	9.69e-05	0.00034077	8.41e-05	0.00012251	7.51e-05	7.78e-05	7.66e-05	8.2e-05	9.44e-05	0.00010572	0.00035846
Con10	Control		0.00275939	0.00318231	0.00284013	0.00276502	0.0065205	0.00618251	0.00182061	0.0015078	0.0623886	0.00294143	0.00417888	0.00089511	0.0005174	0.00083227	0.0123873	0.0143918	0.0164898	0.00787259	0.0172914	0.00626569	0.00821793	0.00169412	0.00058811	0.00268435	0.0207651	0.0140166	0.00156005	0.00494567	0.0122474	0.00489441	0.00035576	0.00054325	0.00327645	0.00180762	0.00070883	0.00417888	0.0001562	0.00046888	8.11e-05	0.00013539	7.86e-05	6.09e-05	6.84e-05	9.18e-05	9e-05	9.26e-05	0.00042672
Con13	Control		0.00134321	0.00456355	0.00132291	0.00243581	0.00556892	0.00703319	0.00063746	0.00069067	0.0891733	0.00446388	0.00399505	0.00071068	0.00017008	0.00010406	0.00955198	0.00796195	0.0107712	0.00850584	0.011656	0.00555162	0.00477403	0.00139203	0.00081969	0.00194388	0.0133536	0.0159104	0.00132432	0.00422581	0.00953831	0.00548461	0.0006786	0.00021247	0.0033841	0.00124487	0.00106593	0.00399505	0.00069921	0.0014017	7.56e-05	8.1e-05	0.00013503	0.00017402	0.00015593	0.00018041	0.00021563	0.00038152	0.00063926
Con14	Control		0.00278283	0.00348102	0.00075818	0.00313464	0.00676633	0.00841416	0.0013273	0.00094777	0.0730068	0.00274358	0.00361127	0.00058532	0.00032283	0.00028487	0.0135506	0.0064212	0.0114985	0.00860273	0.0124986	0.00545315	0.0058211	0.00122654	0.00055372	0.00180334	0.0103023	0.0189092	0.00137664	0.00551144	0.0123836	0.00626588	0.00047357	0.00041614	0.00369764	0.00116188	0.00079168	0.00361127	0.00030172	0.00072835	2.95e-05	5.36e-05	1.04e-05	1.47e-05	1.79e-05	1.98e-05	2.88e-05	7.28e-05	0.00047903
Con15	Control		0.00227452	0.00322873	0.00200933	0.00278464	0.00595972	0.00591432	0.00170661	0.00299671	0.107241	0.00276753	0.00330369	0.00068393	0.00058158	0.00091755	0.00925505	0.0111255	0.0138097	0.00795414	0.0142175	0.00509759	0.00658945	0.00135199	0.00060051	0.00213185	0.0167486	0.0143659	0.00141255	0.00618374	0.00935223	0.00347067	0.00019384	0.00059389	0.00269157	0.00163377	0.00046252	0.00330369	2.32e-05	0.00027358	8.03e-05	0.00015047	0.00011235	0.00010789	0.00010862	9.05e-05	0.00012288	0.00017414	0.00039188
Con16	Control		0.00158781	0.00397167	0.00246034	0.00299812	0.00672112	0.00718764	0.00167321	0.00126522	0.107535	0.00431886	0.00463654	0.00075252	0.00042999	0.00049	0.00990303	0.0139962	0.0145233	0.00816381	0.0152545	0.00605136	0.00703547	0.00144027	0.00091097	0.00285538	0.0168044	0.011232	0.00149937	0.00377157	0.00841833	0.00409367	0.00041365	0.00044442	0.00277305	0.00153775	0.00090377	0.00463654	0.00038594	0.00087175	3.75e-05	6.05e-05	1.9e-05	1.24e-05	2.33e-05	2.63e-05	2.66e-05	4.74e-05	0.00044249
Con17	Control		0.00177775	0.00220318	0.00220123	0.00313671	0.00631939	0.00709792	0.00163557	0.00398702	0.176252	0.00325159	0.00398439	0.00086031	0.00051212	0.00068457	0.00972525	0.0163173	0.0109241	0.0056624	0.0113351	0.00410666	0.00497987	0.00104273	0.0006096	0.00239939	0.0143571	0.0102165	0.00119381	0.00414123	0.00739241	0.00330317	0.00017189	0.0004212	0.00233755	0.00122702	0.00038751	0.00398439	6.48e-05	5.66e-05	0.00014092	0.00015716	0.00012215	0.00013401	0.00015697	0.00015413	0.00014798	0.00019863	0.00026192
Con18	Control		0.00217946	0.00020986	0.0012917	0.00270085	0.00532527	0.00597358	0.00179931	0.00303276	0.0840512	0.00239661	0.00315271	0.0006587	0.00062727	0.00102033	0.0101114	0.0177295	0.015929	0.00526811	0.0140365	0.00579013	0.00625842	0.00137227	0.00055519	0.00233823	0.00961708	0.0107369	0.00151001	0.00489089	0.00770645	0.00357644	0.00037446	0.00034477	0.00212528	0.00137716	0.00043877	0.00315271	0.00032859	0.00049771	0.00036478	0.00043072	0.00040022	0.00044317	0.00042944	0.00045587	0.00045799	0.0006567	0.00044168
Con19	Control		0.001584	0.00464611	0.00125929	0.00390763	0.00903005	0.0105044	0.00148082	0.00014698	0.0677245	0.00400773	0.00480811	0.0006199	0.00026693	6.96e-05	0.0100695	0.0120052	0.0128704	0.00732681	0.0136006	0.0056923	0.00616174	0.00155062	0.00082226	0.00272522	0.00999948	0.0110761	0.00146918	0.00348673	0.00961225	0.00444222	0.00047068	0.0003688	0.00288859	0.00146323	0.00100047	0.00480811	0.00062829	0.001324	5.48e-05	3.97e-05	7.45e-05	0.000102	0.00012413	0.00014094	0.00013747	0.00029132	0.00048813
Con2	Control		0.00358575	0.00252008	0.0006494	0.00119314	0.00266828	0.00327327	0.00059409	0.00013165	0.0448509	0.0021428	0.00214086	0.00021604	9.46e-05	0.00012841	0.0077283	0.00420427	0.00687159	0.00502792	0.00752414	0.00329547	0.00393795	0.00058067	0.00021396	0.00116813	0.015745	0.0347568	0.00126798	0.0124134	0.0153751	0.0074173	0.00097066	0.00015257	0.00512597	0.00059442	0.00044909	0.00214086	0.00032168	0.00066239	4.16e-05	2.59e-05	8.8e-05	8.14e-05	0.00010397	8.42e-05	0.00012023	0.00020674	0.00082177
Con20	Control		0.00073469	0.00241209	0.00068318	0.00194521	0.00394251	0.00121838	0.00069176	0.0154933	0.00271729	0.00421616	0.00234182	0.00043226	0.00755919	0.00895423	0.0395739	0.0164045	0.0169091	0.00578923	0.00607325	0.0030908	0.00101684	0.00059799	0.000562	0.00576051	0.00629154	0.00496034	0.00054174	0.0075166	0.00639105	0.00200213	0.00030729	0.00120511	0.00104388	0.00100764	0.00061301	0.00234182	0.00032717	0.00049577	6.24e-05	7.3e-05	2.54e-05	2.52e-05	2.84e-05	3.11e-05	1.44e-05	1.48e-05	0.0012443
Con21	Control		0.00192147	0.00157022	0.00236178	0.00234489	0.0046012	0.00563635	0.00084009	0.00067833	0.0771567	0.00356513	0.00341052	0.00047344	0.00024674	0.00033934	0.00993437	0.0115379	0.0132404	0.00610539	0.0115079	0.00570997	0.00514152	0.00138122	0.0007855	0.00192767	0.0162736	0.0178565	0.00167574	0.00585422	0.0101929	0.00536502	0.00087152	4.94e-05	0.00299382	0.00121566	0.00078633	0.00341052	0.00024322	0.00046877	0.00020692	0.00023133	0.00017401	0.0001843	0.00017414	0.00017415	0.00015633	0.00015591	0.00075425
Con22	Control		0.00273465	0.00027963	0.00219218	0.00291595	0.00545629	0.00623783	0.00144573	0.00239145	0.0626206	0.00192137	0.0031957	0.0004946	0.00063824	0.00093998	0.00791819	0.0145315	0.0142519	0.00568244	0.012508	0.00531019	0.00421487	0.00121547	0.00055082	0.00220892	0.0152748	0.0144269	0.00102407	0.00523819	0.0108658	0.00370948	0.00039098	0.00030839	0.00262173	0.00132411	0.00035265	0.0031957	0.00038631	0.00054779	0.00038337	0.00041181	0.00041434	0.00041995	0.00041289	0.00043255	0.00047421	0.00068142	0.00041119
Con23	Control		0.00214978	0.0040101	0.00214175	0.00282327	0.00617243	0.00727587	0.0013134	0.00114657	0.088959	0.00339595	0.00422365	0.00061927	0.00048929	0.00060742	0.0109414	0.00725283	0.011532	0.00849571	0.0124722	0.00542444	0.00649036	0.00130984	0.00077536	0.00294207	0.0191097	0.017177	0.00132409	0.00441317	0.0100457	0.00464719	0.000495	0.00034607	0.00333144	0.00139903	0.00074615	0.00422365	0.00032034	0.00078961	3.25e-05	6.55e-05	2.05e-05	3.55e-05	2.72e-05	3.02e-05	4.23e-05	6.22e-05	0.0004908
Con24	Control		0.00243803	0.00265917	0.00159009	0.00278195	0.00580779	0.00689512	0.00154992	0.00348398	0.130834	0.0025342	0.00313818	0.00088079	0.00057279	0.00093226	0.00995157	0.00912496	0.0112785	0.00660469	0.0119974	0.00447324	0.00547296	0.00092227	0.00043483	0.00187373	0.015556	0.0146356	0.00115926	0.00515019	0.009784	0.00376138	0.00022163	0.00046377	0.00272554	0.00112459	0.00045317	0.00313818	2.04e-05	0.00018404	0.00010522	0.00013897	0.00011775	0.00013775	0.00012652	0.0001304	0.00014649	0.00020657	0.00028414
Con25	Control		0.00102149	0.00293932	0.00106843	0.00152786	0.00394298	0.0053999	0.00023077	0.00093196	0.167375	0.00653705	0.00487449	0.00076948	0.00041416	0.00020641	0.00787843	0.0102555	0.0104515	0.00782941	0.0108879	0.00507756	0.00478845	0.00118718	0.00075361	0.00208711	0.0102553	0.00875838	0.00150687	0.00319101	0.00674621	0.00307301	0.00042617	0.00032762	0.00220798	0.00116673	0.00099641	0.00487449	0.0003401	0.0007993	3.19e-05	3.98e-05	7.37e-05	8.68e-05	0.00010592	0.00010686	0.00012367	0.00021168	0.00046639
Con26	Control		0.00108826	0.00445314	0.00178818	0.00299833	0.00746934	0.00799366	0.00128841	0.00016752	0.0920326	0.00516214	0.0055052	0.00068064	0.000338	0.00037772	0.0111256	0.0161794	0.0149014	0.00838283	0.015672	0.00653986	0.00710281	0.00164444	0.00084984	0.00359787	0.0125967	0.00796416	0.00199824	0.00282997	0.00758459	0.00431244	0.00043292	0.00043404	0.00250049	0.00157131	0.00107689	0.0055052	0.00063237	0.0013116	6.4e-05	2.6e-05	0.00010847	0.00010557	0.00012153	0.00013973	0.00016681	0.00027165	0.0005346
Con27	Control		0.00194306	0.0041043	0.00189083	0.00307115	0.00692852	0.00748135	0.00164203	0.00144044	0.119638	0.00522032	0.00665673	0.00069482	0.00049506	0.00060682	0.0105979	0.0231926	0.0153232	0.00777045	0.0160221	0.00615225	0.0076278	0.00158847	0.00056702	0.00272914	0.0125473	0.00989649	0.0011765	0.00258044	0.010912	0.00369294	0.00039018	0.00051173	0.0025164	0.00159441	0.0008091	0.00665673	0.00025292	0.00074311	7.09e-05	0.0001029	4.94e-05	4.31e-05	4.97e-05	3.11e-05	3.75e-05	1.95e-05	0.00036261
Con29	Control		0.00128098	0.00423753	0.00174458	0.00507165	0.0106523	0.0131338	0.00210237	0.0016736	0.0846513	0.00334173	0.00472671	0.00082151	0.00038585	0.00045686	0.0096821	0.00808337	0.0135418	0.00834005	0.014403	0.00580246	0.00659905	0.00120174	0.00069141	0.00319828	0.0111853	0.00666363	0.00122847	0.00267897	0.00716605	0.00303291	0.00030847	0.00043163	0.00214914	0.00144239	0.00077926	0.00472671	0.00029006	0.00075095	7.13e-05	9.76e-05	4.98e-05	3.95e-05	4.73e-05	3.16e-05	3.56e-05	2.41e-05	0.00035203
Con3	Control		0.00197508	0.00369283	0.00131351	0.00260734	0.00598835	0.0063299	0.00131992	0.00083447	0.0987855	0.00425836	0.00493315	0.00064367	0.00040849	0.00061442	0.0119033	0.0151164	0.0138332	0.00795052	0.0148084	0.00589342	0.00688225	0.00152871	0.00065893	0.00218172	0.0124034	0.0155614	0.00177131	0.00524455	0.010016	0.00517756	0.00043787	0.00038705	0.00326412	0.00149851	0.00082622	0.00493315	0.0002761	0.00077633	2.92e-05	6.56e-05	3.77e-05	1.87e-05	1.95e-05	1.9e-05	2.69e-05	9.04e-05	0.00052233
Con30	Control		0.00211648	0.00415996	0.00214689	0.00316071	0.00627992	0.00758338	0.00306709	0.00216847	0.0795016	0.00249493	0.00374696	0.0007439	0.00044101	0.00057651	0.0110845	0.00505572	0.0108414	0.00867421	0.0118555	0.00503073	0.00657229	0.00136985	0.00077692	0.00330405	0.0180844	0.0145488	0.00159824	0.00426866	0.00970153	0.00402237	0.00047211	0.00044663	0.00293412	0.0016406	0.00061065	0.00374696	5.46e-05	0.00039561	0.00012469	0.00014273	8.97e-05	9.48e-05	9.4e-05	8.18e-05	7.72e-05	0.00012995	0.00043595
Con31	Control		0.00152557	0.0051843	0.00191702	0.00299399	0.0067606	0.00711395	0.00233066	0.00031336	0.0771139	0.00454518	0.00568403	0.00064676	0.00051521	0.00038108	0.011478	0.0140045	0.0146523	0.00798908	0.0153708	0.00638289	0.00755786	0.00189786	0.00078837	0.00254914	0.0132914	0.0120906	0.00134642	0.0035907	0.00988955	0.00447082	0.00055716	0.00035602	0.0031445	0.00165815	0.00098644	0.00568403	0.00067129	0.00136312	5.6e-05	4.56e-05	8.96e-05	0.00011119	0.0001328	0.00012658	0.00013819	0.00025753	0.00052852
Con32	Control		0.00248155	0.00301076	0.00124081	0.00249473	0.00592666	0.00650105	0.00178778	0.00076424	0.0797983	0.00332576	0.00408929	0.00053023	0.00039676	0.00040681	0.0101293	0.00999458	0.01126	0.00836903	0.0120896	0.0052488	0.00600393	0.00150965	0.00065991	0.0022957	0.0134115	0.0180589	0.0018012	0.00518808	0.0109301	0.00498322	0.00063086	0.00028497	0.0035095	0.00137214	0.0007783	0.00408929	0.00029052	0.00066671	9.77e-05	0.00013243	5.43e-05	6.21e-05	5.96e-05	6.23e-05	5.87e-05	4.88e-05	0.00070115
Con33	Control		0.00162614	0.00430488	0.00186273	0.00284067	0.00675294	0.00700108	0.00293528	0.00097676	0.0940511	0.00443476	0.00480317	0.00072691	0.00056839	0.00074436	0.01165	0.0176409	0.014456	0.00825854	0.0150786	0.0060957	0.00816054	0.0019491	0.00094631	0.00263176	0.012863	0.00796241	0.00168662	0.0025928	0.00793856	0.00416431	0.00052059	0.00044243	0.00257377	0.00173659	0.00096583	0.00480317	0.00039869	0.00091776	0.00012615	0.00016172	7.48e-05	6.71e-05	7.7e-05	5.76e-05	4.3e-05	2.6e-05	0.00060855
Con34	Control		0.00182744	0.000934	0.00170512	0.00176213	0.00244954	0.00235885	0.0016439	0.00211002	0.0213673	0.0005995	0.00139468	0.000747	0.00076878	0.00093356	0.00353123	0.00335906	0.00392305	0.00184747	0.00403027	0.0018936	0.00275186	0.00108854	0.00103515	0.00184598	0.00306074	0.00625633	0.00250587	0.00316025	0.00548505	0.00736843	0.00263343	0.0019253	0.00308585	0.00139439	0.00104683	0.00139468	0.00121375	0.00098051	0.00052195	0.000367	0.00036248	0.00038871	0.00042287	0.00042941	0.00051222	0.00077525	0.00234181
Con35	Control		0.00250637	0.00389088	0.0011265	0.0027584	0.0060782	0.00649985	0.00176569	0.0018083	0.0702565	0.00215387	0.00360679	0.00054404	0.0005838	0.00073286	0.0112681	0.00713733	0.0118461	0.00569951	0.0123604	0.00454247	0.00664083	0.0010918	0.00053427	0.00225047	0.012589	0.019897	0.00135865	0.00774603	0.0121307	0.00543719	0.00038284	0.00045643	0.00321781	0.00127182	0.00051028	0.00360679	0.00015136	0.00050565	0.00013725	0.00016613	0.00012127	0.0001275	0.00011107	0.00014373	0.000135	0.00020287	0.00044999
Con36	Control		0.00203245	0.00444713	0.00237643	0.00319568	0.00711553	0.00734591	0.00161548	0.00063937	0.069893	0.00570592	0.00525052	0.00066333	0.00055055	0.00042151	0.0108528	0.0308064	0.0173344	0.00732232	0.017953	0.00663208	0.00831324	0.00173325	0.00081422	0.00295817	0.0161312	0.0119282	0.00136055	0.00318358	0.00964256	0.00450934	0.0004358	0.00044335	0.00291231	0.00159345	0.00089864	0.00525052	0.00041354	0.00097	2.2e-05	7.94e-05	4.86e-05	3.2e-05	5.5e-05	4.09e-05	6.71e-05	0.00015002	0.00046039
Con37	Control		0.0018232	0.0008418	0.00256148	0.00257442	0.00548671	0.00585836	0.00155771	0.00214056	0.101254	0.00412841	0.00449236	0.00142685	0.00053687	0.0007261	0.0103837	0.0274219	0.0153687	0.00568586	0.0136186	0.00600617	0.00665499	0.00167645	0.00075835	0.00229282	0.0146198	0.0087123	0.00181445	0.00295969	0.0074923	0.00356379	0.00049568	0.00032257	0.00219778	0.00152184	0.00072929	0.00449236	4.73e-05	2.15e-05	0.00030159	0.00033717	0.00030777	0.00031417	0.00031964	0.00033301	0.00030694	0.00042044	0.00057068
Con38	Control		0.00072879	0.00566654	0.00094627	0.00200123	0.00533897	0.00704091	0.0005511	0.00273739	0.0759594	0.00530634	0.00435221	0.00045221	0.00013001	0.00045373	0.00976976	0.0087746	0.0103628	0.00830517	0.0112208	0.00594431	0.00525481	0.00153269	0.00083391	0.00193587	0.00962639	0.0100591	0.00141051	0.00232153	0.00802394	0.00444444	0.00072415	0.00015303	0.00275065	0.00106051	0.00137529	0.00435221	0.00114275	0.00218206	0.00018438	0.00018716	0.00031345	0.00035403	0.00035437	0.00037817	0.0003965	0.0007181	0.00067467
Con39	Control		0.00165868	0.00132658	0.00280841	0.0031679	0.00585416	0.0074022	0.00204697	0.00307356	0.0691669	0.00260739	0.00344013	0.00117399	0.00059392	0.0007888	0.0100135	0.00799128	0.0138353	0.00623201	0.0120266	0.00562563	0.00553779	0.00096763	0.00112148	0.00249521	0.0158528	0.0073452	0.00160773	0.0029116	0.00608943	0.0028757	0.00045311	0.00034314	0.00191079	0.00130905	0.00071528	0.00344013	9.74e-05	0.00018377	0.00029655	0.00033077	0.00030553	0.00030833	0.00029932	0.00031266	0.00032137	0.00043825	0.00052997
Con4	Control		0.00228449	0.0037108	0.00091844	0.00259193	0.00602324	0.00702902	0.00075939	0.00034572	0.0811984	0.00351277	0.0047845	0.00056967	0.0001821	0.00010011	0.0112329	0.00709192	0.0108415	0.00748916	0.0114733	0.00499947	0.00614051	0.0013414	0.00058911	0.00171022	0.010646	0.0179683	0.00152461	0.00510574	0.0128947	0.00584275	0.00053424	0.00033758	0.00360912	0.00130738	0.00083594	0.0047845	0.00043213	0.00094212	3.2e-05	3.16e-05	5.44e-05	9.16e-05	9.57e-05	9.07e-05	0.00011159	0.00020434	0.00057964
Con41	Control		0.00141828	0.00512383	0.00239359	0.00327757	0.00628822	0.0067434	0.00276287	0.00138525	0.0830756	0.00707999	0.00487037	0.00095602	0.00052168	0.00083847	0.00738288	0.0365544	0.0158325	0.00588007	0.0156105	0.00541684	0.00897286	0.00141503	0.00082343	0.00278507	0.0153678	0.00923252	0.00133046	0.00495735	0.00838989	0.00301888	0.00035645	0.00049363	0.00214852	0.00124924	0.00087089	0.00487037	0.00042392	0.00084478	4.28e-05	0.00010579	2.04e-05	1.48e-05	2.51e-05	1.96e-05	3.23e-05	6.74e-05	0.00039996
Con42	Control		0.00156281	0.00099046	0.00213417	0.00302387	0.00702463	0.00669956	0.00203877	0.00197104	0.0560331	0.00506676	0.00475496	0.00089706	0.00072526	0.00117382	0.00906884	0.0273005	0.0185459	0.00479116	0.0172555	0.00654717	0.00931096	0.00212527	0.00080258	0.00245316	0.0115802	0.00512386	0.00181131	0.00240049	0.00593148	0.00245032	0.00044332	0.00040082	0.001642	0.00173175	0.00065308	0.00475496	0.0002432	0.00032206	0.0003865	0.0004637	0.00041029	0.00041323	0.00043673	0.00045383	0.00044816	0.00063772	0.0004992
Con43	Control		0.00249402	0.00483426	0.00148275	0.00248926	0.0058002	0.00607377	0.0017912	0.00067716	0.0688436	0.00390753	0.00399278	0.00122048	0.00066154	0.00055675	0.0131182	0.0111723	0.0149036	0.00795165	0.0158053	0.00646381	0.00880851	0.00164213	0.00069723	0.00253684	0.0124251	0.0155104	0.00158659	0.00502672	0.0125895	0.00550519	0.00058891	0.00044067	0.00355677	0.00151605	0.00103449	0.00399278	0.00052816	0.00113708	2.9e-05	4.77e-05	4.69e-05	4.42e-05	7.89e-05	6.33e-05	9.95e-05	0.00017864	0.00048789
Con45	Control		0.00220424	0.00290358	0.00122978	0.00371742	0.00839048	0.0105064	0.00156508	0.00301537	0.11292	0.00258384	0.00408767	0.00083161	0.00057024	0.00089429	0.00954097	0.00616499	0.00853913	0.00755172	0.00909813	0.00386775	0.00476061	0.00094944	0.00041887	0.00188503	0.0132804	0.0154557	0.00095263	0.00580523	0.0105367	0.00297756	6.59e-05	0.00052635	0.0028954	0.00117393	0.00041756	0.00408767	0.00015985	0.00048083	4.59e-05	2.56e-05	5.56e-05	5.46e-05	6.33e-05	6e-05	7.11e-05	6.84e-05	0.00026687
Con46	Control		0.00229593	0.00290086	0.00141395	0.00300546	0.00668997	0.00862801	0.00124056	0.00103593	0.0792938	0.00309998	0.0039387	0.00068602	0.00024855	0.00031128	0.0092295	0.00543727	0.00970314	0.00918603	0.0108696	0.00508101	0.00438049	0.00138902	0.00083045	0.0020841	0.0137647	0.0148734	0.00178084	0.00354629	0.0103654	0.00401039	0.00051395	0.00036329	0.00317384	0.001775	0.0007879	0.0039387	0.0002856	0.00063789	7.54e-05	9.51e-05	3.64e-05	4.19e-05	4.48e-05	5.17e-05	3.99e-05	2.05e-05	0.00066625
Con47	Control		0.00201088	0.00357425	0.00164572	0.00283685	0.0065131	0.00642377	0.00280209	0.00149233	0.0886285	0.0045373	0.0046659	0.00083567	0.00053891	0.00070873	0.0104763	0.0275933	0.0162939	0.00759478	0.0167866	0.00608592	0.00886382	0.00154585	0.00076232	0.00242094	0.0105473	0.00781609	0.00148979	0.00316417	0.00953412	0.0034154	0.0003857	0.00049355	0.00236592	0.00156735	0.00076193	0.0046659	0.00012855	0.00046477	0.00017023	0.00018991	0.00015831	0.00016324	0.00016238	0.00016122	0.00017768	0.00021185	0.00042205
Con48	Control		0.0020138	0.00249245	0.00090107	0.00282204	0.00601312	0.007598	0.00195009	0.00366632	0.15102	0.00359607	0.00422283	0.00078637	0.00053716	0.00070091	0.00792179	0.00815614	0.0103611	0.00698786	0.0109745	0.00446822	0.00489495	0.00096898	0.00045064	0.0020413	0.00946027	0.0126418	0.00084199	0.00435203	0.0105883	0.00275487	0.00025739	0.00037917	0.00258356	0.00112926	0.00055359	0.00422283	5.47e-05	0.0003036	8.67e-05	0.0001138	7.36e-05	7.97e-05	8.97e-05	8.7e-05	9.08e-05	0.0001079	0.00027385
Con6	Control		0.00194386	0.00448172	0.00180799	0.00421237	0.00960847	0.0103385	0.00189987	0.00091547	0.0450957	0.00431085	0.00510463	0.00094611	0.00032596	0.00040201	0.0112412	0.0224303	0.01615	0.00766765	0.0169377	0.0063578	0.0082234	0.00179323	0.00064902	0.0025073	0.0124061	0.011282	0.00169112	0.00301312	0.0101166	0.00422822	0.0003787	0.00050778	0.00287128	0.00174066	0.00085858	0.00510463	0.00035822	0.00089475	3.56e-05	0.000102	2.94e-05	2.98e-05	2.31e-05	2.61e-05	2.29e-05	4.73e-05	0.00043491
Con8	Control		0.00154566	0.00384803	0.00118084	0.00185527	0.00436274	0.0053803	0.00052412	0.00095994	0.0652739	0.00357719	0.00325217	0.00037517	9.5e-05	0.00013271	0.00669104	0.005457	0.00827598	0.00686145	0.00902705	0.00436376	0.00391598	0.00100493	0.00059476	0.00154676	0.0142009	0.023698	0.00149153	0.00876417	0.0115185	0.00556276	0.00090288	0.00012887	0.00364781	0.00093273	0.0007824	0.00325217	0.00066898	0.00127353	9.1e-05	9.26e-05	0.00017121	0.00018467	0.00019464	0.00018788	0.00022715	0.00040757	0.00080784
Con9	Control		0.00261462	0.00224389	0.00152473	0.00294055	0.00666172	0.00679827	0.00145586	0.00185197	0.109733	0.00374033	0.00398694	0.00080922	0.00055115	0.00079841	0.00870371	0.0233429	0.0121813	0.00522106	0.0124856	0.00445964	0.0062396	0.0012121	0.0005002	0.00180795	0.0145997	0.0160504	0.00149637	0.00629774	0.010491	0.00381283	0.00030184	0.00044878	0.00304857	0.00129458	0.00053885	0.00398694	5.81e-05	0.00023872	8.3e-05	0.0001194	9e-05	6.32e-05	8.05e-05	7.11e-05	6.84e-05	0.00010462	0.00035842
HBC1	HBC		0.00330815	0.00157433	0.00627007	0.00399756	0.00711192	0.0139092	0.00396639	0.00106355	0.00114088	0.00235663	0.00223533	0.00054949	0.00127134	0.00106011	0.00404865	0.00100774	0.00064568	0.0006359	0.00051277	0.00083496	0.0007709	0.00193622	0.00175295	0.00333294	0.0385013	0.0126662	0.00151979	0.0043233	0.0159353	0.00346325	0.00116955	0.00069828	0.00334116	0.00103794	0.0006482	0.00223533	0.00037097	0.00054695	0.00030152	0.00075073	0.00022451	0.00024184	0.00021943	0.00025277	0.00021909	0.00025553	0.00169898
HBC2	HBC		0.00296045	0.00063458	0.0045038	0.00439689	0.00818047	0.0147489	0.00357296	0.00093113	0.00096837	0.00206782	0.00221578	0.00054575	0.00082249	0.00079919	0.00682408	0.00117257	0.00077815	0.00068334	0.00052002	0.00077964	0.00098257	0.00249502	0.00191216	0.00379306	0.0262143	0.0102527	0.00133282	0.00253273	0.0140318	0.00393893	0.00102474	0.00070873	0.00324712	0.00119171	0.00080418	0.00221578	4.49e-05	0.00014717	0.00042845	0.0010243	0.00034292	0.00034533	0.00036593	0.00037997	0.00033833	0.00046011	0.001624
HBC3	HBC		0.00356751	0.00054855	0.00613839	0.00559561	0.010714	0.0173096	0.00244719	0.00054485	0.00086385	0.00113179	0.00228022	0.00034019	0.00042796	0.00056201	0.00427443	0.00051562	0.00028333	0.00033818	0.00020047	0.00039924	0.00071884	0.00097699	0.0015809	0.0021514	0.040281	0.0114406	0.00120706	0.00329283	0.0135982	0.0033362	0.00087316	0.0006109	0.00296899	0.00094443	0.00037991	0.00228022	0.00033	0.00034448	0.00038778	0.00077862	0.00039342	0.00039729	0.00040338	0.00043408	0.0004422	0.00061052	0.00075127
HBC4	HBC		0.00012424	0.00928099	0.00392536	0.00209597	0.00268469	0.00572378	0.00277236	0.00143418	0.00138984	0.00158757	0.00133371	0.000787	0.00078528	0.00056603	0.00556078	0.00156984	0.00118634	0.00113088	0.00096549	0.00101253	0.00112018	0.00108489	0.00128396	0.00139707	0.0201756	0.00859067	0.0010992	0.00144823	0.010001	0.00409802	0.00113764	0.00014426	0.00264886	0.00066927	0.00097651	0.00133371	0.00360497	0.00519958	0.00029848	0.00020552	0.00055128	0.00061013	0.00063658	0.00067871	0.00076412	0.00141888	0.00087833
HBC5	HBC		0.00015325	0.00582211	0.00511745	0.00403076	0.00798213	0.0131005	0.0029629	0.00115916	0.00100222	0.00166881	0.00161457	0.00092902	0.00188031	0.00061602	0.00342357	0.00151234	0.00124331	0.00117402	0.00099983	0.00117776	0.00082078	0.00151421	0.00135728	0.00217201	0.0287571	0.00737821	0.00106377	0.00193816	0.00782255	0.00300764	0.00101875	0.00027292	0.00231262	0.00077742	0.00099277	0.00161457	0.00234137	0.00349455	0.00015779	0.00020954	0.00034457	0.00036127	0.00037122	0.00042338	0.00047044	0.00089678	0.00129088
HBC6	HBC		0.00236432	0.00638986	0.00734039	0.00279327	0.00528899	0.0101991	0.00369878	0.00128137	0.00190133	0.00185842	0.00343639	0.00069753	0.00066473	0.00059889	0.00348582	0.00099621	0.00070911	0.00071282	0.0005968	0.00071187	0.00081732	0.00129879	0.00154169	0.00261968	0.0463564	0.0172054	0.00214426	0.00442649	0.0139631	0.00467662	0.00126384	0.00019903	0.00368157	0.00105633	0.0007727	0.00343639	0.00220559	0.00336707	4.31e-05	0.00012429	0.00016004	0.00021174	0.00019536	0.00022907	0.00024657	0.0004768	0.00108555
HBC7	HBC		0.00379702	0.00126339	0.00587637	0.00222455	0.00528684	0.00767246	0.00296214	0.00082796	0.00109189	0.00128982	0.00372425	0.00041876	0.00051006	0.00060474	0.00384189	0.00057044	0.00059622	0.00054079	0.00050519	0.00052588	0.00075046	0.00124477	0.00147924	0.00261178	0.0397759	0.0139962	0.00167657	0.0048967	0.0128943	0.00368392	0.00085779	0.00061038	0.00322714	0.00157257	0.00055424	0.00372425	0.00056697	0.00079356	0.00055538	0.00060169	0.00059158	0.00061122	0.0006563	0.00064822	0.00066176	0.00090518	0.00069638
HBC8	HBC		0.00314132	0.00133489	0.00688431	0.00478312	0.00778274	0.0147808	0.00365113	0.00113151	0.00132228	0.00184165	0.00241557	0.00054379	0.00073743	0.00091194	0.00482416	0.00094398	0.00066597	0.0007047	0.00047735	0.00070551	0.00081921	0.0025694	0.0017621	0.00310747	0.0421144	0.0136036	0.00128124	0.0033756	0.0141522	0.0040771	0.00107636	0.00059017	0.00345121	0.00140066	0.0007202	0.00241557	0.00034442	0.00059706	0.00030417	0.00075109	0.00024385	0.0002355	0.00024054	0.00024042	0.00021373	0.00021775	0.00088511
HBC9	HBC		0.00346968	0.00216321	0.00610597	0.00392589	0.00662025	0.0137641	0.00322146	0.00081569	0.00109657	0.00129837	0.00172792	0.00034637	0.00061567	0.00089204	0.00627542	0.00065995	0.00034873	0.00042195	0.00023535	0.0004846	0.00073378	0.00257872	0.00168129	0.00314501	0.037762	0.00970013	0.0013575	0.00266335	0.0129381	0.00363103	0.00080471	0.00062929	0.00291568	0.00145267	0.00050443	0.00172792	0.00098483	0.00143939	0.00051152	0.00108697	0.00052209	0.00055567	0.00054733	0.00055654	0.00059747	0.00085663	0.00077905
HBC10	HBC		0.00336567	0.00099571	0.00748799	0.00413679	0.00775664	0.0127577	0.00363185	0.0009815	0.0011585	0.00240595	0.00221798	0.0002833	0.00065914	0.00084065	0.00529016	0.00059782	0.00034955	0.00031034	0.00023598	0.00044327	0.00084382	0.00134148	0.00198721	0.00336537	0.0445931	0.0106927	0.00106472	0.00282549	0.0134283	0.00374203	0.00069163	0.00058135	0.00294675	0.00124793	0.00049806	0.00221798	0.00052701	0.00068899	0.00038235	0.00078452	0.00038179	0.0004092	0.00042829	0.00044606	0.00044403	0.00063729	0.00125741
HBC11	HBC		0.0041604	0.00045984	0.00800992	0.00330376	0.00615768	0.0137259	0.00369309	0.00086931	0.00170222	0.00157269	0.00342281	0.00047098	0.00085009	0.00103418	0.00547824	0.00067933	0.00042929	0.00041031	0.00032049	0.00062187	0.00084102	0.00160418	0.00226182	0.00282076	0.0515405	0.0169778	0.00234862	0.00456122	0.018717	0.00432669	0.00127649	0.00079223	0.00393059	0.00118427	0.0005948	0.00342281	5.36e-05	7.65e-05	0.00024189	0.00076569	0.00023535	0.00023727	0.00021534	0.00026218	0.00024529	0.00034743	0.00088681
HBC12	HBC		0.00128427	0.00237828	0.00340637	0.00684006	0.0155252	0.026404	0.00251937	0.00058331	0.00061129	0.00093085	0.00320324	0.00028419	0.00048549	0.00041806	0.00057722	0.00042037	0.00058913	0.00047219	0.00027625	7.52e-05	0.00010749	0.00090007	0.00086146	0.00217425	0.0207135	0.0015132	0.00097031	0.00097813	0.00169691	0.00066029	0.00040342	0.00023246	0.00111756	0.00053246	0.00084712	0.00320324	0.00108157	0.00104747	0.00057967	0.00122002	0.00067395	0.00071071	0.00067329	0.00075695	0.0006407	0.00094388	0.00098199
HBC13	HBC		0.00336148	0.00091611	0.00662411	0.00521676	0.010401	0.0166908	0.00277193	0.00073791	0.00090639	0.0012079	0.00348921	0.00041149	0.00080975	0.0006634	0.00363411	0.00040088	0.00028385	0.00038412	0.00033264	0.00045261	0.00078536	0.0008988	0.00217718	0.00211323	0.0405122	0.0105818	0.00083284	0.00303451	0.0143078	0.00330743	0.00085916	0.00053981	0.0027806	0.00106641	0.00035621	0.00348921	0.00061958	0.00087549	0.00040394	0.00058263	0.00039545	0.00044024	0.00043565	0.00043866	0.00047026	0.00065836	0.00045379
HBC14	HBC		0.00368468	0.00137445	0.00627451	0.00288201	0.0052919	0.0118899	0.00342514	0.00065141	0.0008627	0.00192198	0.00158999	0.00054132	0.00079093	0.00081536	0.00283646	0.00067955	0.00056529	0.00044025	0.00030586	0.00055757	0.00060693	0.00154848	0.00163796	0.00291921	0.0411569	0.0144932	0.00127423	0.00542228	0.0141324	0.00346121	0.00087309	0.00053887	0.0034183	0.00080051	0.00055542	0.00158999	0.00059597	0.00088901	0.00046107	0.00095421	0.00045847	0.00047504	0.00051401	0.00050397	0.0005507	0.00075459	0.0016148
HBC15	HBC		0.00436644	0.00197577	0.00599092	0.00336734	0.00716987	0.0112282	0.00340543	0.00060324	0.00099005	0.00170702	0.00522218	0.00029431	0.00064374	0.00091763	0.00439872	0.00042172	0.00029027	0.00027602	0.00033702	0.00039138	0.00087134	0.00126695	0.0014317	0.00271804	0.0389456	0.0150429	0.00140331	0.003551	0.0210165	0.00401202	0.00068105	0.00082518	0.00356109	0.00166938	0.00034916	0.00522218	0.00086054	0.00126513	0.00037955	0.00047877	0.00041188	0.00043066	0.00044001	0.00045198	0.00052745	0.00073288	0.00035479
HBC16	HBC		0.00544238	0.00132751	0.00699293	0.00199382	0.00395701	0.010267	0.00350917	0.00090176	0.0017065	0.00155194	0.0033072	0.00037411	0.00065434	0.00090025	0.00728144	0.00061801	0.00038215	0.0003853	0.00027949	0.00048137	0.0011926	0.00136168	0.00174541	0.00277477	0.0500738	0.0230914	0.00194596	0.00569093	0.0230831	0.00619942	0.00128925	0.00086489	0.00484417	0.00128995	0.00057429	0.0033072	0.00021057	0.00041487	0.000165	0.00030239	0.00015294	0.00017714	0.00018145	0.00016266	0.00018716	0.00025735	0.00070056
HBC17	HBC		0.00445563	0.00560833	0.00601191	0.00279755	0.00574636	0.0113294	0.00315838	0.00085716	0.00175641	0.00144228	0.00319061	0.00045018	0.00075252	0.00097131	0.00628237	0.0006617	0.00044548	0.00043038	0.00037521	0.00055076	0.00098828	0.00102573	0.00252283	0.00253448	0.0373321	0.0137282	0.00198611	0.00342556	0.0163936	0.00433741	0.00087329	0.0006592	0.00361332	0.00125492	0.00063088	0.00319061	0.00102156	0.00197706	0.00033262	0.00060139	0.00032092	0.00032961	0.00035113	0.00037212	0.00040133	0.00064128	0.00076922
HBC18	HBC		0.00354707	0.00173279	0.00578913	0.00380657	0.0061702	0.012114	0.00383109	0.00101678	0.00142509	0.00200771	0.00205251	0.00024527	0.00062788	0.00091599	0.005859	0.00062802	0.00036332	0.00034578	0.000194	0.00049862	0.0008617	0.00162772	0.00149221	0.00360047	0.0353011	0.0087977	0.00156543	0.00262639	0.012995	0.00373113	0.00080281	0.00065603	0.00288662	0.00143198	0.00054872	0.00205251	0.00082466	0.00115705	0.00046354	0.00096781	0.00050596	0.00053996	0.00052583	0.00055691	0.00057472	0.00084451	0.00107623
HBC19	HBC		0.00383721	0.00178043	0.00346872	0.00404421	0.00746488	0.0150628	0.00376305	0.0009804	0.00151975	0.00171092	0.00337269	0.00043156	0.00077364	0.00086352	0.00683658	0.00070475	0.00042567	0.00039801	0.0003427	0.00058617	0.00096201	0.00179333	0.00121043	0.00289548	0.0237847	0.0157887	0.00186488	0.00463813	0.0155376	0.00496171	0.00108274	0.00064326	0.00387081	0.00117607	0.00064696	0.00337269	0.0002376	0.00051653	0.00033758	0.00065076	0.00033115	0.00034535	0.00033843	0.00034342	0.000378	0.00053622	0.0008113
HBC20	HBC		0.00296273	0.00070497	0.00417762	0.00469133	0.00824005	0.0174558	0.00365676	0.00106231	0.00173305	0.00162075	0.00269413	0.00054751	0.00088717	0.00105719	0.00789386	0.00096703	0.00062421	0.00056781	0.00048597	0.00074695	0.00089838	0.00208297	0.00153743	0.00326067	0.027326	0.0135572	0.00218057	0.00465183	0.0120316	0.00492024	0.00090324	0.00049393	0.00370203	0.00119978	0.00081941	0.00269413	0.00021949	0.00024395	0.00032916	0.00054989	0.00025158	0.00028385	0.00024338	0.00024838	0.00023576	0.00031737	0.00118853
HBC21	HBC		0.00280242	0.00166057	0.00653377	0.00554034	0.00967432	0.0170065	0.00393532	0.00103885	0.00157489	0.00179353	0.003962	0.00053654	0.00106248	0.00105274	0.00421767	0.000703	0.00063593	0.000575	0.00044362	0.00075239	0.00087664	0.00237107	0.00157345	0.00334581	0.0383168	0.0114455	0.00183398	0.00319183	0.0141625	0.00347259	0.00110595	0.00077961	0.00309713	0.00148637	0.00076136	0.003962	0.00039523	0.00067417	0.00013157	0.00079502	0.00012585	0.00012161	0.00015374	9.83e-05	0.00015382	0.00014003	0.00070656
HBC22	HBC		0.00378014	0.00045182	0.00660248	0.00282173	0.00545265	0.0112059	0.00365744	0.00091413	0.00097026	0.00182122	0.00151213	0.00044217	0.00075057	0.0009235	0.00684818	0.00094055	0.00056449	0.00053475	0.00034197	0.00055925	0.00098963	0.00136951	0.00277212	0.00273276	0.0419497	0.0118592	0.00150191	0.00350415	0.0162262	0.00443502	0.0008723	0.00069728	0.00339499	0.00137267	0.00061983	0.00151213	0.00034471	0.00040194	0.00048614	0.00110165	0.00046829	0.0004709	0.00046784	0.00050751	0.00052943	0.00066687	0.00134483
HBC23	HBC		0.00385178	0.00052732	0.00999269	0.00261756	0.00372649	0.00959731	0.00410456	0.00092405	0.00167169	0.0020209	0.00448852	0.00041445	0.00062253	0.00075901	0.0043953	0.00058719	0.00041614	0.00042205	0.00032065	0.00053033	0.00074118	0.00155835	0.00265763	0.0034673	0.0633861	0.0150822	0.00197463	0.00552646	0.0160907	0.00409509	0.00080582	0.00061584	0.00382492	0.00168298	0.00057116	0.00448852	3.62e-05	7.08e-05	0.00031717	0.00066864	0.000351	0.00035164	0.00035562	0.00037934	0.00036921	0.00049985	0.00076844
HBC24	HBC		0.00348048	0.00144276	0.00449035	0.00388984	0.00687257	0.0136611	0.0033367	0.00080963	0.00134403	0.00149899	0.00255406	0.00038096	0.00114157	0.00098262	0.00605831	0.00064209	0.00039547	0.00043245	0.00038077	0.00059945	0.00078733	0.00206718	0.00178135	0.00285756	0.0291966	0.0102526	0.00155792	0.0027269	0.0136017	0.00398319	0.00115858	0.00082427	0.00301811	0.00143064	0.00064482	0.00255406	0.00072054	0.00100119	0.00051948	0.00099235	0.00049599	0.00049682	0.00049888	0.00054577	0.00055229	0.00079383	0.00087345
HBC25	HBC		0.00217888	0.00059395	0.00264019	0.00480585	0.00868146	0.0121367	0.00385498	0.00133941	0.0022771	0.00202162	0.00473861	0.00159901	0.00169914	0.00175618	0.00808448	0.00111015	0.00099067	0.00079869	0.00055331	0.00090846	0.00077953	0.00344559	0.0042319	0.00570687	0.0151637	0.00719745	0.00216826	0.00287024	0.00728922	0.00443221	0.00050005	0.00078233	0.00368777	0.0017375	0.000876	0.00473861	5.71e-05	0.00014469	0.00024398	0.00051177	0.00022803	0.00019517	0.00022037	0.00022403	0.00022991	0.00028396	0.00072289
HBC26	HBC		0.00136794	0.00713463	0.00182564	0.00320602	0.00809735	0.0140946	0.00327741	0.00054351	0.0163597	0.00423523	0.00367466	0.00056895	0.00048684	0.0004493	0.00808183	0.0138105	0.00927267	0.00571979	0.00964782	0.00448167	0.00603284	0.00173178	0.00105368	0.00162951	0.00911748	0.0112801	0.00112271	0.00242116	0.0082571	0.00396913	0.00070268	0.00047431	0.00273593	0.00134755	0.00099847	0.00367466	0.0025485	0.00385188	8.79e-05	9.18e-05	0.00021873	0.00024162	0.00026343	0.0002476	0.00031224	0.00055882	0.00059985
HBC27	HBC		0.00469481	0.00105466	0.00615627	0.00346257	0.00640311	0.0114607	0.00300146	0.00070888	0.00075197	0.00167568	0.00191338	0.00028771	0.00072766	0.00084446	0.00608166	0.00061125	0.00034332	0.00033281	0.00026341	0.00041593	0.00092625	0.00088116	0.00226902	0.00221265	0.0391548	0.0163161	0.00116156	0.00332974	0.0189745	0.00486757	0.0009069	0.00065339	0.00380168	0.00095857	0.00051731	0.00191338	0.00052658	0.00077376	0.00037843	0.00076866	0.00039664	0.00039995	0.00039098	0.00044669	0.00041073	0.00061259	0.00113047
HBC28	HBC		0.0039377	0.00042331	0.00213472	0.00579985	0.00771778	0.0133447	0.00330442	0.0010746	0.00165983	0.00156405	0.00289912	0.00033171	0.00085112	0.00096437	0.00544525	0.00053916	0.0003969	0.00040646	0.00030931	0.00047219	0.00074875	0.00200408	0.00115886	0.00277459	0.0169048	0.0192245	0.00164938	0.00523259	0.0145355	0.0047174	0.00084499	0.00061676	0.00403305	0.00122557	0.00052158	0.00289912	0.00028395	0.00037791	0.00031916	0.00057163	0.00027953	0.0002755	0.00031146	0.00029796	0.00033882	0.00046328	0.00086637
HBC29	HBC		0.00306027	0.00443824	0.00487912	0.00489356	0.0110013	0.0138393	0.00250691	0.0009235	0.00124611	0.00137728	0.00459541	0.00060748	0.00076605	0.00078825	0.001615	0.00059898	0.00075136	0.00066143	0.00068895	0.0005582	0.00049176	0.00126462	0.00107777	0.00211657	0.0287975	0.0119716	0.00143709	0.00243252	0.0097245	0.00265328	0.00063744	0.00044373	0.00277379	0.0013904	0.00042388	0.00459541	0.00089576	0.00169418	0.00033972	0.00040961	0.00037572	0.00040061	0.0004003	0.00039237	0.0004497	0.00071598	0.00057074
HBC30	HBC		0.000839	0.00046302	0.00521831	0.00669618	0.0138745	0.0223178	0.00322606	0.00013433	0.00013245	0.00132276	0.00249696	0.00033668	9.81e-05	0.00139452	0.00016231	0.00078992	0.00039957	0.00035376	0.00078471	0.00049797	0.00058719	0.00091836	0.00173649	0.00302135	0.0314615	0.00386066	0.00105975	0.00157023	0.00293794	0.00050156	0.00097215	0.00024861	0.00095057	0.00040548	0.00057908	0.00249696	0.00109257	0.00109959	0.00059405	0.00047778	0.00058238	0.00062631	0.00059925	0.00056483	0.00057932	0.00041844	0.00099846
PBC1	PBC		0.00313594	0.00049149	0.010447	0.00437656	0.00957951	0.0149719	0.00266511	0.00061142	0.00093194	0.0012979	0.00580698	0.00053121	0.00077981	0.00094573	0.00189484	0.00043231	0.00058018	0.00048043	0.00042491	0.00044088	0.00033795	0.00078848	0.00167136	0.00237342	0.0626112	0.0127147	0.00135283	0.0021533	0.0102995	0.00282294	0.00053749	0.00045265	0.00300818	0.00200883	0.00043236	0.00580698	0.00041103	0.00055957	0.00028259	0.00037133	0.00031065	0.00032799	0.00029795	0.00034481	0.00030967	0.00049229	0.00048817
PBC10	PBC		0.00025415	0.0005631	0.00124155	0.00356436	0.00256185	0.00221873	0.00499728	0.00243982	0.00269009	0.00152768	0.00150515	0.00067605	0.00112563	0.00111517	0.00116178	0.00113986	0.00230203	0.0014441	0.00193048	0.00038816	0.00708543	0.00178328	0.00345565	0.0015682	0.00336728	0.00204657	0.00080612	0.00122987	0.00116033	0.00192442	0.00075149	0.00118296	0.00112143	0.00259246	0.00070183	0.00150515	0.00042992	0.00037677	0.00079263	0.00043546	0.00021605	0.00025235	0.00024739	0.00025623	0.00033822	0.00034184	0.00066031
PBC11	PBC		0.00503348	0.00037423	0.0021279	0.00427259	0.0107531	0.0162536	0.00362599	0.00087736	0.00121775	0.00167787	0.00561253	0.00044335	0.00078226	0.00087298	0.00460951	0.00071551	0.00061068	0.00053777	0.00059016	0.00055015	0.00091291	0.00158299	0.00257842	0.00283911	0.0174074	0.019764	0.00168529	0.00383277	0.0220581	0.00429185	0.00063343	0.0008653	0.00471356	0.00234873	0.0005059	0.00561253	0.00012501	0.00010391	0.00018873	0.00034751	0.00017275	0.00021328	0.00023472	0.00022519	0.00021682	0.00030789	0.00043273
PBC23	PBC		0.00278161	0.00135516	0.00184194	0.00266034	0.00479261	0.00723061	0.00266585	0.0009559	0.00130537	0.00253895	0.0091901	0.00139943	0.0007772	0.00119312	0.00742631	0.00243231	0.0125719	0.00723429	0.0215428	0.00534608	0.00640984	0.00044538	0.00196515	0.00198119	0.0129484	0.00916498	0.00121978	0.00265137	0.0101951	0.00400106	0.00049639	0.00046689	0.00279151	0.00088422	0.00058459	0.0091901	0.0004809	0.00085431	0.00043288	0.00058535	0.00045083	0.00048764	0.00045821	0.00048466	0.00052668	0.00067949	0.0012599
PBC12	PBC		0.0036911	0.00205564	0.00632522	0.00394624	0.00576444	0.0104519	0.00411092	0.00078635	0.0009765	0.00216737	0.00166922	0.0006053	0.00055599	0.00063584	0.0042956	0.00042579	0.00029384	0.00032963	0.00023063	0.00032885	0.00078857	0.00101776	0.00185598	0.00329341	0.0402318	0.0124413	0.0014837	0.00358115	0.0134567	0.00374747	0.00063559	0.00057282	0.00314687	0.0009468	0.00043414	0.00166922	0.00086838	0.00120724	0.00048319	0.00063517	0.0004756	0.0005328	0.0004903	0.00054598	0.00057603	0.00083479	0.00172535
PBC24	PBC		0.00461588	9.51e-05	0.00956407	0.00297896	0.00604914	0.0123371	0.00361545	0.0007501	0.00177312	0.001544	0.00496386	0.0003305	0.0005928	0.00092225	0.00878111	0.00061132	0.00035388	0.00033498	0.00021337	0.00042253	0.00099466	0.00191171	0.00219258	0.00281813	0.0595298	0.0164741	0.00203598	0.00362031	0.0206002	0.00607859	0.00078682	0.00102493	0.0041638	0.00175912	0.00043864	0.00496386	0.0001748	0.00020429	0.0001806	0.00062514	0.00019384	0.00019293	0.00019272	0.00020201	0.00020479	0.00036151	0.0006083
PBC13	PBC	1	0.00425387	0.00039089	0.0077577	0.00314528	0.00514862	0.0147468	0.00375387	0.00084117	0.00152695	0.0016559	0.00269183	0.00041482	0.0006706	0.00085205	0.00412473	0.00057622	0.00033431	0.00035042	0.00023534	0.00050637	0.00065555	0.00157201	0.00181293	0.00338806	0.0551672	0.0204668	0.00215686	0.00836482	0.0182462	0.00443526	0.0007775	0.00076123	0.00421544	0.00122874	0.00058114	0.00269183	6.08e-05	0.0001068	0.00015821	0.00041342	0.00012913	0.00010865	0.00011368	0.00013068	0.00012021	0.0001595	0.00095119
PBC26	PBC		0.00542237	0.0005406	0.00404202	0.00286809	0.00698015	0.0149519	0.00340317	0.0008906	0.00115855	0.00140606	0.00330134	0.00026478	0.00041613	0.00054444	0.00582654	0.00051222	0.00040853	0.00037195	0.00038203	0.00041478	0.00072978	0.00051994	0.00200125	0.00214326	0.0314644	0.0310193	0.00160773	0.00630525	0.0207918	0.00728053	0.00064048	0.00046468	0.00576889	0.00097082	0.00039181	0.00330134	0.00015803	0.00020738	0.00015704	0.00021906	0.00011236	9.46e-05	0.00013139	0.00012509	0.00011212	0.00014156	0.00062747
PBC14	PBC		0.00600769	0.00056023	0.00482641	0.00268802	0.00535114	0.00853338	0.00323739	0.0007927	0.00123221	0.00167558	0.00423003	0.00027089	0.00059601	0.00078422	0.00672823	0.00058109	0.00035771	0.00034331	0.00040404	0.00043384	0.00114693	0.00055146	0.00192744	0.00269619	0.037085	0.0307845	0.00172718	0.00764824	0.0243317	0.00688752	0.00050068	0.00085008	0.00635589	0.00109553	0.00042069	0.00423003	0.00015734	0.00022415	5.84e-05	0.00013366	8.2e-05	4.48e-05	6.31e-05	6.33e-05	6.35e-05	7.64e-05	0.00048345
PBC15	PBC		0.00459845	0.00049619	0.00823424	0.00305604	0.00626535	0.0107368	0.0039472	0.00097989	0.0023232	0.00182345	0.00519121	0.00033172	0.00066427	0.00110339	0.00931336	0.00067247	0.0003516	0.00037492	0.00025362	0.00054043	0.00102809	0.00085045	0.0032782	0.00366722	0.0535614	0.0183293	0.00275477	0.00595141	0.0177534	0.00545928	0.0005622	0.00105676	0.00463362	0.00179252	0.00058251	0.00519121	4.65e-05	9.83e-05	9.2e-05	0.00028097	7.45e-05	0.00011987	6.83e-05	0.00011206	0.0001217	0.00015745	0.00060519
PBC16	PBC		0.00351591	0.00090941	0.00434656	0.00368915	0.00777467	0.0126426	0.00331057	0.00075719	0.00130672	0.00144826	0.00563104	0.0003736	0.00050339	0.00067383	0.00777638	0.00056	0.00039937	0.00040172	0.00030236	0.0004688	0.00072111	0.0016556	0.00218773	0.00309007	0.0274463	0.0143375	0.00152558	0.00348604	0.0133264	0.00536784	0.00093216	0.00054878	0.00371559	0.00170774	0.0004984	0.00563104	0.00050855	0.00071553	0.0003963	0.00060881	0.00044867	0.0004678	0.00047453	0.00046244	0.00051435	0.00068764	0.00063275
PBC17	PBC		0.00551671	0.00052572	0.003365	0.00434936	0.00915774	0.0178215	0.00432705	0.00091541	0.00176762	0.00173121	0.0042112	0.0003538	0.0006941	0.00101744	0.0128519	0.000525	0.00018587	0.00022505	0.00013709	0.00038907	0.00122321	0.00064713	0.00288586	0.00344885	0.0250997	0.0194783	0.00212593	0.00589475	0.0226758	0.00661611	0.00066539	0.00108683	0.00502184	0.00138448	0.00046668	0.0042112	6.45e-05	2.7e-05	6.27e-05	0.0003588	5.69e-05	7.43e-05	5.86e-05	9.09e-05	7.61e-05	0.00014419	0.00053523
PBC18	PBC		0.00714559	0.00132011	0.00261249	0.00328246	0.00642933	0.0108411	0.0027934	0.00078466	0.00098133	0.00153624	0.00254117	0.00033364	0.00076429	0.00049368	0.00140225	0.00055271	0.00038745	0.00044138	0.00036774	0.00046701	0.00061231	0.00057612	0.00201545	0.00225687	0.0240435	0.0384856	0.00117747	0.00493133	0.0243289	0.00563614	0.00082688	0.00027223	0.00757764	0.00097153	0.00043444	0.00254117	0.00035638	0.00060178	9.43e-05	0.00052693	7.67e-05	7.93e-05	8.1e-05	7.43e-05	5.22e-05	4.88e-05	0.00078458
PBC19	PBC	1	0.00247249	0.00043852	0.00293995	0.00267915	0.00786156	0.0158496	0.0042915	0.0023387	0.0489467	0.00219535	0.00401981	0.00031398	0.00058222	0.00066647	0.0110303	0.00484117	0.0148682	0.00830537	0.0157821	0.00616702	0.0070833	0.00161659	0.00095924	0.00202249	0.0202934	0.010875	0.00117698	0.00183215	0.0103863	0.00453707	0.00042865	0.00051452	0.00306743	0.00241561	0.00063481	0.00401981	0.00014021	0.00018272	0.00019989	0.00018303	0.00014346	0.00016899	0.00014918	0.00017883	0.00017041	0.00020107	0.0004335
PBC2	PBC		0.00365611	0.00194203	0.00630888	0.00425164	0.00704079	0.014433	0.0045993	0.00089354	0.0009561	0.00276514	0.00229076	0.00050454	0.00090338	0.00095177	0.00326896	0.00098987	0.00069576	0.00057391	0.0004553	0.0008347	0.00077981	0.00256272	0.00192495	0.00418479	0.0397907	0.0154207	0.00109924	0.00479417	0.0178767	0.00350067	0.00067726	0.00079103	0.00379218	0.00123906	0.00066929	0.00229076	0.00039892	0.0007436	0.00016928	0.00085764	0.00012775	0.00010062	0.00016474	9.34e-05	0.00011929	9.67e-05	0.00144129
PBC21	PBC	1	0.00384629	0.00100576	0.00477117	0.00427981	0.00838472	0.0148919	0.00320686	0.00084744	0.00080689	0.0018688	0.00198463	0.00052636	0.00063531	0.00060201	0.00615857	0.00107647	0.00071913	0.00069767	0.00048807	0.00071738	0.00113447	0.00196934	0.00207873	0.00310034	0.0292818	0.0128175	0.00140607	0.00324531	0.0159034	0.00489744	0.00101476	0.00072619	0.00377592	0.00100522	0.00073534	0.00198463	0.00027044	0.00038682	0.00036335	0.00069475	0.00022532	0.00027006	0.00025938	0.00025091	0.00027176	0.00028369	0.00178398
PBC22	PBC		0.0043246	0.00070727	0.00248405	0.00391172	0.00732639	0.0132841	0.00317308	0.00071964	0.00122321	0.00132508	0.00195745	0.00022264	0.00044586	0.00066748	0.00902834	0.00060114	0.00026185	0.00025753	0.00018109	0.00049254	0.00088526	0.00098308	0.00206993	0.00291118	0.0214405	0.0190204	0.00182227	0.00808098	0.0146723	0.00587896	0.00051339	0.00067478	0.00421233	0.00116374	0.00045475	0.00195745	0.00040678	0.00057306	0.00030439	0.00055088	0.00029687	0.00032744	0.00031587	0.00032865	0.00037886	0.00049198	0.00086518
PBC3	PBC	1	0.00469222	0.00027169	0.00518791	0.00337164	0.00728786	0.0106564	0.00354204	0.00087871	0.00135046	0.00177871	0.00460864	0.00029322	0.00065423	0.00079117	0.0078562	0.00084178	0.00044488	0.00041334	0.00038589	0.00050466	0.00106445	0.00067529	0.00238962	0.00260193	0.0340764	0.0191479	0.00178069	0.00521398	0.0211308	0.00620555	0.00078342	0.00056686	0.00477663	0.00138885	0.00050119	0.00460864	3.04e-05	2.61e-05	0.00026908	0.00034073	0.00025128	0.00029585	0.00027182	0.0002747	0.00024904	0.00036888	0.00059582
PBC31	PBC		0.0022111	0.0006022	0.0105259	0.00354578	0.00744949	0.0189254	0.00400417	0.0009277	0.00134579	0.0016636	0.00448853	0.00054821	0.00074265	0.00074524	0.00391259	0.00075489	0.0006405	0.00062246	0.00047355	0.00064096	0.00060087	0.00320714	0.00180038	0.0030441	0.0643989	0.00687874	0.001578	0.00214791	0.0104333	0.00285873	0.00130223	0.00049832	0.00226462	0.00185187	0.00049679	0.00448853	0.00035129	0.00045893	0.00037851	0.00066242	0.00040268	0.00044104	0.00043682	0.00044377	0.00044257	0.00061304	0.00079827
PBC32	PBC		0.00400764	0.00088353	0.00267718	0.00439905	0.00982681	0.0163744	0.0036052	0.0010291	0.00184484	0.00152342	0.0043962	0.00043186	0.00083948	0.00102657	0.0102422	0.00089997	0.00064437	0.00064365	0.00047961	0.00064892	0.00147591	0.0013439	0.00214438	0.00248086	0.0177633	0.0155653	0.00170862	0.00241959	0.0184347	0.00627641	0.00086745	0.00077722	0.00452498	0.00136079	0.00069902	0.0043962	0.00024256	0.00037556	0.00019808	0.00038339	0.00015488	0.00019289	0.0001695	0.00014342	0.00017584	0.00019745	0.00065509
PBC4	PBC		0.00539466	0.00014943	0.00930747	0.00257015	0.00495649	0.0139839	0.00424344	0.00084032	0.00169281	0.00172136	0.00383832	0.00034273	0.00079232	0.00090908	0.00586525	0.00050827	0.00027317	0.00025904	0.00022684	0.00041646	0.00085645	0.00124763	0.00194227	0.00305093	0.0622669	0.0222124	0.00178311	0.00665217	0.0229023	0.00419593	0.00129339	0.00103088	0.0047271	0.0012455	0.00052165	0.00383832	0.00014643	9.81e-05	6.2e-05	0.0003148	8.97e-05	9.84e-05	7.3e-05	9.52e-05	9.07e-05	0.00019714	0.0004658
PBC5	PBC		0.00374669	0.00055338	0.00324956	0.00441174	0.00973525	0.0155221	0.00392976	0.00096847	0.00181193	0.00178896	0.00566936	0.00032574	0.00067175	0.00094476	0.00841651	0.00058757	0.00034488	0.00037571	0.0003039	0.00050704	0.00080715	0.00097717	0.00247331	0.00318841	0.0210861	0.0127313	0.00195526	0.00309132	0.0178788	0.00452411	0.00060561	0.00076104	0.00348794	0.00164808	0.00045682	0.00566936	0.00038378	0.00056783	0.00032598	0.00048193	0.00029885	0.00035248	0.00034291	0.00035752	0.00036244	0.00054209	0.00059124
PBC6	PBC		0.00202631	0.00036646	0.00204042	0.00540845	0.0115008	0.013521	0.0020569	0.00186489	0.0663295	0.00210055	0.00444407	0.000543	0.00057849	0.00108034	0.00778593	0.0116308	0.0136968	0.00667547	0.0143378	0.00517655	0.00700996	0.00096138	0.00096006	0.00163413	0.0129029	0.00543452	0.00105541	0.00139295	0.00652077	0.00328941	0.00026076	0.00045781	0.00197269	0.001193	0.00039987	0.00444407	0.00020706	0.00039001	0.00026793	0.00029414	0.00027261	0.00027766	0.00029193	0.00029339	0.0003167	0.00042874	0.00028616
PBC7	PBC		0.00192903	0.00160072	0.00141497	0.00259287	0.00552881	0.00618781	0.00236218	0.00151546	0.107207	0.00475096	0.00473111	0.00076328	0.00056076	0.00082384	0.00680531	0.0178829	0.01452	0.00793348	0.0153955	0.00611765	0.00891659	0.00093328	0.00131982	0.00216624	0.0100672	0.0079001	0.00122566	0.00283415	0.00731592	0.00381958	0.00047556	0.00063739	0.0026594	0.00122953	0.00088987	0.00473111	0.00055543	0.00078227	0.00019765	0.00021128	0.00014842	0.00015928	0.00015586	0.00013984	0.00012298	0.00010789	0.00050565
PBC8	PBC	1	0.00451143	0.00039903	0.001441	0.00371964	0.00785857	0.0119562	0.00357993	0.00101024	0.00110882	0.00173124	0.00448345	0.00034099	0.00062234	0.00081706	0.0131554	0.0008207	0.00046243	0.00045794	0.00047063	0.00055554	0.00123021	0.00057871	0.00197335	0.00268292	0.0131211	0.0223329	0.00159288	0.00455073	0.0194638	0.00718329	0.00081729	0.00057117	0.0052565	0.00134413	0.00063395	0.00448345	0.00011168	0.00014786	0.00020729	0.00021154	0.00017971	0.00019761	0.00018848	0.00019148	0.00020588	0.00026898	0.00054158
PBC9	PBC	1	0.00286063	0.00141194	0.00327007	0.00435262	0.0093741	0.0121697	0.00339916	0.00114642	0.00146181	0.00147697	0.00682265	0.00179799	0.00170065	0.00132885	0.00547659	0.00102429	0.00124679	0.00108082	0.0007562	0.00072905	0.00090765	0.00402236	0.0046005	0.00578725	0.0204597	0.0129049	0.00146999	0.00294892	0.0134934	0.00443335	0.00036209	0.00084	0.00458842	0.00252661	0.0005037	0.00682265	0.00019425	0.00037834	8.64e-05	0.00038166	9.06e-05	8.52e-05	7.06e-05	9.81e-05	6.77e-05	0.00010895	0.00042969

## Sheet: Model
	Label	4-Hydroxyproline	3-Hydroxyisovalerate	Citraconate	Pyruvate	P1	P2	P3	P4
Con1	Control	0.00346189	0.00071499	0.00010572	0.00150548	-2.844	-4.25126	-3.75977	-4.10467
Con10	Control	0.00318231	0.00058811	9.26e-05	0.00169412	-2.70539	-4.59654	-3.98085	-4.59419
Con13	Control	0.00456355	0.00081969	0.00038152	0.00139203	-3.29876	-4.2901	-5.17668	-5.35759
Con14	Control	0.00348102	0.00055372	7.28e-05	0.00122654	-2.85307	-4.85227	-4.03126	-4.11431
Con15	Control	0.00322873	0.00060051	0.00017414	0.00135199	-2.72923	-4.56674	-4.59892	-4.85294
Con16	Control	0.00397167	0.00091097	4.74e-05	0.00144027	-3.07011	-3.8656	-2.5483	-2.69152
Con17	Control	0.00220318	0.0006096	0.00019863	0.00104273	-2.10016	-4.03887	-4.07842	-3.94624
Con18	Control	0.00020986	0.00055519	0.0006567	0.00137227	1.76989	-1.22337	-1.74136	-2.40232
Con19	Control	0.00464611	0.00082226	0.00029132	0.00155062	-3.32827	-4.30596	-4.92128	-5.26775
Con2	Control	0.00252008	0.00021396	0.00020674	0.00058067	-2.32136	-6.64492	-6.97843	-6.23466
Con20	Control	0.00241209	0.000562	1.48e-05	0.00059799	-2.24927	-4.34462	-1.76835	-0.646703
Con21	Control	0.00157022	0.0007855	0.00015591	0.00138122	-1.54269	-3.01297	-2.64336	-2.91577
Con22	Control	0.00027963	0.00055082	0.00068142	0.00121547	1.29745	-1.61195	-2.26288	-2.69526
Con23	Control	0.0040101	0.00077536	6.22e-05	0.00130984	-3.08596	-4.25253	-3.24907	-3.30068
Con24	Control	0.00265917	0.00043483	0.00020657	0.00092227	-2.40979	-5.06649	-5.27498	-5.03917
Con25	Control	0.00293932	0.00075361	0.00021168	0.00118718	-2.57466	-3.91796	-4.07426	-4.05125
Con26	Control	0.00445314	0.00084984	0.00027165	0.00164444	-3.25845	-4.17459	-4.69785	-5.13203
Con27	Control	0.0041043	0.00056702	1.95e-05	0.00158847	-3.12418	-5.00957	-2.88732	-3.32439
Con29	Control	0.00423753	0.00069141	2.41e-05	0.00120174	-3.17676	-4.58994	-2.65556	-2.56616
Con3	Control	0.00369283	0.00065893	9.04e-05	0.00152871	-2.95029	-4.52427	-3.90968	-4.29583
Con30	Control	0.00415996	0.00077692	0.00012995	0.00136985	-3.14635	-4.29518	-4.05844	-4.20473
Con31	Control	0.0051843	0.00078837	0.00025753	0.00189786	-3.50868	-4.54512	-5.0782	-5.7563
Con32	Control	0.00301076	0.00065991	4.88e-05	0.00150965	-2.61418	-4.25742	-2.94414	-3.3107
Con33	Control	0.00430488	0.00094631	2.6e-05	0.0019491	-3.20271	-3.88109	-1.96692	-2.56607
Con34	Control	0.000934	0.00103515	0.00077525	0.00108854	-0.687615	-1.70166	-2.7516	-2.64833
Con35	Control	0.00389088	0.00053427	0.00020287	0.0010918	-3.03628	-5.07892	-5.35172	-5.27834
Con36	Control	0.00444713	0.00081422	0.00015002	0.00173325	-3.25622	-4.27233	-4.19516	-4.71072
Con37	Control	0.0008418	0.00075835	0.00042044	0.00167645	-0.516542	-2.29057	-2.74168	-3.45101
Con38	Control	0.00566654	0.00083391	0.0007181	0.00153269	-3.65508	-4.52937	-6.13124	-6.46249
Con39	Control	0.00132658	0.00112148	0.00043825	0.00096763	-1.26516	-1.96813	-2.53174	-2.14653
Con4	Control	0.0037108	0.00058911	0.00020434	0.0013414	-2.95828	-4.79077	-5.03601	-5.27364
Con41	Control	0.00512383	0.00082343	6.74e-05	0.00141503	-3.48936	-4.42889	-3.57554	-3.70859
Con42	Control	0.00099046	0.00080258	0.00063772	0.00212527	-0.784222	-2.36862	-3.28836	-4.36535
Con43	Control	0.00483426	0.00069723	0.00017864	0.00164213	-3.39361	-4.7404	-4.90036	-5.37801
Con45	Control	0.00290358	0.00041887	6.84e-05	0.00094944	-2.55452	-5.26679	-4.37857	-4.1555
Con46	Control	0.00290086	0.00083045	2.05e-05	0.00138902	-2.55298	-3.67538	-1.41513	-1.53746
Con47	Control	0.00357425	0.00076232	0.00021185	0.00154585	-2.89657	-4.14352	-4.36206	-4.74862
Con48	Control	0.00249245	0.00045064	0.0001079	0.00096898	-2.30321	-4.89999	-4.41463	-4.23254
Con6	Control	0.00448172	0.00064902	4.73e-05	0.00179323	-3.26898	-4.80921	-3.59683	-4.20733
Con8	Control	0.00384803	0.00059476	0.00040757	0.00100493	-3.01805	-4.81543	-5.77824	-5.55579
Con9	Control	0.00224389	0.0005002	0.00010462	0.0012121	-2.1303	-4.52206	-3.94999	-4.11144
HBC1	HBC	0.00157433	0.00175295	0.00025553	0.00193622	-1.54699	-1.15121	-1.12846	-1.69278
HBC2	HBC	0.00063458	0.00191216	0.00046011	0.00249502	-0.0514234	0.22277	-0.0439471	-1.11918
HBC3	HBC	0.00054855	0.0015809	0.00061052	0.00097699	0.188371	-0.0313336	-0.578502	-0.199631
HBC4	HBC	0.00928099	0.00128396	0.00141888	0.00108489	-4.46718	-4.163	-6.53736	-6.11448
HBC5	HBC	0.00582211	0.00135728	0.00089678	0.00151421	-3.69965	-3.43251	-5.17363	-5.31817
HBC6	HBC	0.00638986	0.00154169	0.0004768	0.00129879	-3.85281	-3.25653	-4.35504	-4.16905
HBC7	HBC	0.00126339	0.00147924	0.00090518	0.00124477	-1.18483	-1.26186	-2.49769	-2.46144
HBC8	HBC	0.00133489	0.0017621	0.00021775	0.0025694	-1.27544	-0.92631	-0.684801	-1.7273
HBC9	HBC	0.00216321	0.00168129	0.00085663	0.00257872	-2.07002	-1.65806	-2.98698	-4.04504
HBC10	HBC	0.00099571	0.00198721	0.00063729	0.00134148	-0.792924	-0.26885	-1.00849	-1.00657
HBC11	HBC	0.00045984	0.00226182	0.00034743	0.00160418	0.47872	1.02841	1.18806	0.874215
HBC12	HBC	0.00237828	0.00086146	0.00094388	0.00090007	-2.22604	-3.33399	-4.92679	-4.47566
HBC13	HBC	0.00091611	0.00217718	0.00065836	0.0008988	-0.655781	0.0507503	-0.676853	0.0075513
HBC14	HBC	0.00137445	0.00163796	0.00075459	0.00154848	-1.32351	-1.13372	-2.19014	-2.46249
HBC15	HBC	0.00197577	0.0014317	0.00073288	0.00126695	-1.92084	-1.91453	-3.08612	-3.03267
HBC16	HBC	0.00132751	0.00174541	0.00025735	0.00136168	-1.26631	-0.941271	-0.871113	-0.875514
HBC17	HBC	0.00560833	0.00252283	0.00064128	0.00102573	-3.63808	-1.94393	-3.20532	-2.48159
HBC18	HBC	0.00173279	0.00149221	0.00084451	0.00162772	-1.70485	-1.64909	-2.91497	-3.28023
HBC19	HBC	0.00178043	0.00121043	0.00053622	0.00179333	-1.74949	-2.17033	-3.02132	-3.60126
HBC20	HBC	0.00070497	0.00153743	0.00031737	0.00208297	-0.224567	-0.419712	-0.383609	-1.2129
HBC21	HBC	0.00166057	0.00157345	0.00014003	0.00237107	-1.63477	-1.471	-0.870723	-1.78049
HBC22	HBC	0.00045182	0.00277212	0.00066687	0.00136951	0.507681	1.5238	1.06153	1.05563
HBC23	HBC	0.00052732	0.00265763	0.00049985	0.00155835	0.253339	1.22649	1.00094	0.794481
HBC24	HBC	0.00144276	0.00178135	0.00079383	0.00206718	-1.40335	-1.0013	-2.10871	-2.82462
HBC25	HBC	0.00059395	0.0042319	0.00028396	0.00344559	0.0574879	2.15393	2.56213	1.24294
HBC26	HBC	0.00713463	0.00105368	0.00055882	0.00173178	-4.03428	-4.28302	-5.65617	-6.07195
HBC27	HBC	0.00105466	0.00226902	0.00061259	0.00088116	-0.887596	-0.034909	-0.726279	0.0237778
HBC28	HBC	0.00042331	0.00115886	0.00046328	0.00200408	0.614964	-0.41861	-0.660541	-1.59629
HBC29	HBC	0.00443824	0.00107777	0.00071598	0.00126462	-3.25293	-3.6182	-5.08621	-5.03743
HBC30	HBC	0.00046302	0.00173649	0.00041844	0.00091836	0.467377	0.405415	0.319411	0.827421
PBC1	PBC	0.00049149	0.00167136	0.00049229	0.00078848	0.369159	0.239626	-0.0400395	0.707259
PBC10	PBC	0.0005631	0.00345565	0.00034184	0.00178328	0.145281	1.7519	1.94686	1.63088
PBC11	PBC	0.00037423	0.00257842	0.00030789	0.00158299	0.817805	1.59852	1.97528	1.7104
PBC23	PBC	0.00135516	0.00196515	0.00067949	0.00044538	-1.30024	-0.692345	-1.60033	0.249889
PBC12	PBC	0.00205564	0.00185598	0.00083479	0.00101776	-1.98607	-1.36259	-2.62867	-2.12254
PBC24	PBC	9.51e-05	0.00219258	0.00036151	0.00191171	3.0727	2.98892	3.61496	2.8214
PBC13	PBC	0.00039089	0.00181293	0.0001595	0.00157201	0.746113	0.723936	1.69024	1.34071
PBC26	PBC	0.0005406	0.00200125	0.00014156	0.00051994	0.2124	0.53532	1.53804	3.08995
PBC14	PBC	0.00056023	0.00192744	7.64e-05	0.00055146	0.153691	0.402	2.01772	3.48472
PBC15	PBC	0.00049619	0.0032782	0.00015745	0.00085045	0.353494	1.79258	2.81277	3.71287
PBC16	PBC	0.00090941	0.00218773	0.00068764	0.0016556	-0.643699	0.07145	-0.697395	-1.02174
PBC17	PBC	0.00052572	0.00288586	0.00014419	0.00064713	0.25834	1.42183	2.48791	3.80364
PBC18	PBC	0.00132011	0.00201545	4.88e-05	0.00057612	-1.25711	-0.599822	1.20506	2.72794
PBC19	PBC	0.00043852	0.00095924	0.00020107	0.00161659	0.55686	-0.903398	-0.339103	-0.953772
PBC2	PBC	0.00194203	0.00192495	9.67e-05	0.00256272	-1.89249	-1.20448	-0.235442	-1.17201
PBC21	PBC	0.00100576	0.00207873	0.00028369	0.00196934	-0.809454	-0.177188	-0.0815841	-0.668165
PBC22	PBC	0.00070727	0.00206993	0.00049198	0.00098308	-0.229928	0.267095	-0.0877507	0.411872
PBC3	PBC	0.00027169	0.00238962	0.00036888	0.00067529	1.34486	1.83486	2.11549	3.18738
PBC31	PBC	0.0006022	0.00180038	0.00061304	0.00320714	0.0347826	0.150368	-0.405443	-1.93211
PBC32	PBC	0.00088353	0.00214438	0.00019745	0.0013439	-0.596179	0.0621871	0.577641	0.630582
PBC4	PBC	0.00014943	0.00194227	0.00019714	0.00124763	2.32888	2.12438	3.2005	3.14068
PBC5	PBC	0.00055338	0.00247331	0.00054209	0.00097717	0.173941	0.997261	0.658493	1.19962
PBC6	PBC	0.00036646	0.00096006	0.00042874	0.00096138	0.852339	-0.669863	-0.823003	-0.626271
PBC7	PBC	0.00160072	0.00131982	0.00010789	0.00093328	-1.57436	-1.83206	-0.987698	-0.415643
PBC8	PBC	0.00039903	0.00197335	0.00026898	0.00057871	0.712189	0.894356	1.33526	2.6489
PBC9	PBC	0.00141194	0.0046005	0.00010895	0.00402236	-1.3678	1.23105	2.35572	0.941543
